# Supplementary material for: The effectiveness of pay-for-performance contracts with non-governmental organizations in Afghanistan – results of a controlled interrupted time series analysis
Source: BMC Health Serv Res. 2023 Feb 7;23:122. doi: 10.1186/s12913-023-09099-y (PMC9902816; doi:10.1186/s12913-023-09099-y)
Supplement: Supplementary file 3 — Additional file 3. Quarterly HMIS data 2015–2021. [file 12913_2023_9099_MOESM3_ESM.xlsx]

## Sheet: Sheet1
Data for Intervention group
Indicators (per 100,000 population)	Jan to Mar 2015	Apr to Jun 2015	Jul to Sep 2015	Oct to Dec 2015	Jan to Mar 2016	Apr to Jun 2016	Jul to Sep 2016	Oct to Dec 2016	Jan to Mar 2017	Apr to Jun 2017	Jul to Sep 2017	Oct to Dec 2017	Jan to Mar 2018	Apr to Jun 2018	Jul to Sep 2018	Oct to Dec 2018	Jan to Mar 2019	Apr to Jun 2019	Jul to Sep 2019	Oct to Dec 2019	Jan to Mar 2020	Apr to Jun 2020	Jul to Sep 2020	Oct to Dec 2020	Jan to Mar 2021	Apr to Jun 2021	Jul to Sep 2021	Oct to Dec 2021
ANCs	1814.17	1922.65	1884.88	1954.83	2079.62	2077.84	2138.05	2155.88	2101.32	2183.18	2109.19	2179.95	2328.14	2241.06	2403.5	2469.14	2766.63	2984.73	3130.98	3252.58	3114.25	2909.54	3394.27	3384.65	3617.38	3555.86	3396.64	1091.56
CYP at HFs	267.615	275.858	252.021	260.175	268.731	268.793	243.813	264.81	282.003	284.164	301.401	290.871	301.687	283.914	293.158	307.582	362.598	472.309	519.171	531.969	511.159	438.754	477.712	512.731	586.333	586.655	507.426	154.394
Cesarean Section	14.7722	16.612	14.2899	14.6918	16.103	18.559	16.6567	18.6126	21.9082	22.1315	20.7829	22.8817	26.6328	27.9815	23.6588	22.4977	29.2229	32.0094	32.7596	35.2425	39.2348	38.0737	39.4938	41.1103	47.8087	48.7286	40.3422	11.3248
Child Morbidity	12351.7	12857.9	12874.5	12363.4	13672.7	13498.7	13211.9	14030.9	13556.4	14585	13923.7	14111.3	15926.5	15037.4	15765	15519.5	16445.8	17418.2	18561.3	18518.8	17507	14703.6	17770.3	17598.5	20584.2	20945.4	18000.1	5528.2
Institutional Deliveries	550.493	568.319	566.104	587.414	618.218	634.901	621.192	626.961	652.067	659.382	640.09	637.75	704.877	709.352	670.242	657.908	788.572	858.798	850.036	881.215	917.011	900.221	890.182	907.071	1048.81	1089.91	958.523	298.802
Major Surgeries	67.0019	82.4707	83.0512	77.371	72.2266	92.3397	89.3299	81.4526	84.9893	87.7937	99.8062	96.6981	107.273	111.006	114.677	105.192	86.3379	113.837	123.197	114.373	109.997	92.8398	139.032	122.536	137.96	138.362	129.931	35.8052
PENTA3	1154.96	1261.07	1101.99	1141.49	1213.37	1212.68	1099.82	1215.21	1181.21	1208.25	1190.93	1216.54	1301.94	1245.36	1223.92	1187.35	1210.01	1272.5	1286.98	1352.93	1249.71	1238.4	1360.75	1345.82	1444.81	1435.65	1243	385.328
PNCs	1206.12	1294.25	1283.71	1345.2	1463.5	1507.98	1422.59	1452.42	1500.51	1495.74	1449.3	1457.42	1578.83	1576.02	1570.8	1591	1887.84	2058.97	2059.15	2126	2106.08	2041.57	2122.63	2135.59	2381.27	2449	2201.24	689.828
TB Treated Cases	11.9321	11.9142	11.8338	13.8612	12.4144	12.0661	14.2006	15.0491	15.4778	13.4415	14.2095	16.0047	16.1208	15.9601	16.6031	16.7996	17.7195	18.2911	19.7648	21.1669	19.6754	18.1035	20.2738	17.0407	20.0148	18.7734	20.4703	6.75199
TT2+	3336.13	3609.11	3123.32	3387.26	3495.44	3387.52	3140.07	3534.51	3348.71	3328.88	3359.01	3578.24	3846.04	3538.35	3606.44	3575.39	3829.82	3981.4	3950.84	4104.23	3897.9	3761.43	4137.37	4140.51	4553.26	4452.62	3866.25	1188.64
Number of children less than 12 months who received Measles vaccine	1114.9	1179.86	972.001	1055.63	1132.85	1118.59	1014.58	1153.95	1130.57	1150.96	1101.61	1152.47	1288.73	1179.45	1146.86	1089.54	1188.39	1121.4	1096.82	1176.31	1157.18	1079.46	1177.41	1179.19	1317.28	1230.59	1044.08	362.634
New measles cases registered in a specific year (per 100,000 population)	2484	3209	1669	469	845	1895	1432	377	1014	2481	1287	1306	5153	8346	3972	1463	1217	934	657	431	895	1429	800	1015	5709	13755	5846	4690
No of under 5 years old children with moderate acute malnutrition	565.3	603.946	665.893	674.645	727.929	742.326	767.744	785.49	685.818	695.383	713.023	752.999	825.52	858.378	957.63	944.323	791.76	927.532	1177.87	1016.74	838.3	853.662	1133.91	921.977	948.797	1028.6	1024.91	359.892
No of under 5 years old children with severe acute malnutrition	173.917	190.797	221.172	222.164	278.725	286.308	322.631	290.318	263.533	283.128	335.742	329.177	321.452	344.968	430.493	378.486	314.2	370.895	468.415	387.409	303.706	318.362	479.454	361.571	343.932	389.686	430.77	130.378
Number of people accessing health facilities for mental health services	968.321	1061.81	985.978	1076.07	1260.24	1202.47	1165.16	1275.86	1320.34	1334.46	1300.21	1384.78	1612.3	1520.46	1540.9	1627.91	1613.91	1479.99	1467.39	1534.87	1463.18	1250.74	1513.98	1703.22	1805.12	1775.91	1713.47	552.69
Total Minor Surgeries	226.656	257.531	243.072	226.165	232.604	260.55	294.042	249.538	292.184	359.606	431.082	451.901	424.822	472.023	495.03	422.517	415.989	367.171	396.912	321.943	265.364	257.71	342.351	333.295	313.289	355.328	329.892	114.909
TB Number of new smear (+) cases	13.6379	14.3078	12.8609	12.3786	15.8082	15.9243	14.8883	15.2009	16.1744	17.791	16.8264	15.4778	17.2551	17.7016	17.8177	16.2369	19.5325	22.6942	21.81	20.9883	21.0062	16.9782	20.4167	17.8803	21.3366	21.7296	18.7019	5.8678
New Patients/Clients	44668.3	46324.8	44912.3	44844.3	49988.1	48784.8	47313.4	50586.9	50357.2	51580.2	50301.5	51952.5	58944.2	55630.6	58844	58174	60619.2	59823.7	60687.5	60303.8	59783	50244.8	58329	56312	62626.8	60255.6	52689.1	15875.5
IPD- Admissions	822.18	890.852	854.957	790.224	862.281	981.718	940.92	918.592	1009.72	995.9	1004.23	913.242	1027.61	1112.73	1099.86	957.496	1116.47	1165.46	1193.4	1102.25	1235.12	1027.99	1229	1137.67	1350.55	1426.63	1195.07	350.041
Sever malnutrition Admitted under 5	18.8627	22.2119	26.097	18.7198	57.4901	31.6522	31.4646	22.5691	18.0589	23.5516	29.2408	20.2024	17.8981	24.0785	32.6168	21.6492	17.8535	27.2848	38.7703	24.2661	16.5942	19.5504	46.996	29.5891	24.3286	32.9025	35.8231	9.74394
All Injuries	67.1537	92.295	94.9297	99.4043	87.3472	106.174	112.578	127.582	72.1909	96.5284	74.5487	75.0042	63.3937	77.9247	87.1953	81.5687	69.8241	86.1236	105.245	100.155	68.9399	72.0301	107.478	96.0194	95.1441	107.844	96.591	24.9895
Data for contract out group
Indicators (per 100,000 population)	Jan to Mar 2015	Apr to Jun 2015	Jul to Sep 2015	Oct to Dec 2015	Jan to Mar 2016	Apr to Jun 2016	Jul to Sep 2016	Oct to Dec 2016	Jan to Mar 2017	Apr to Jun 2017	Jul to Sep 2017	Oct to Dec 2017	Jan to Mar 2018	Apr to Jun 2018	Jul to Sep 2018	Oct to Dec 2018	Jan to Mar 2019	Apr to Jun 2019	Jul to Sep 2019	Oct to Dec 2019	Jan to Mar 2020	Apr to Jun 2020	Jul to Sep 2020	Oct to Dec 2020	Jan to Mar 2021	Apr to Jun 2021	Jul to Sep 2021	Oct to Dec 2021
ANCs	1580.7	1565.02	1561.83	1634.94	1759.07	1653.15	1649.86	1747.22	1756.58	1680.26	1562.93	1576.89	1593.37	1465.5	1575.05	1688.01	2044.23	2075.57	2074.36	2222.5	2219.38	1984.2	2308.77	2380.09	2348.42	2375.2	2207.78	692.668
CYP at HFs	182.374	179.847	175.192	171.57	184.656	179.499	159.991	176.898	184.975	187.827	182.26	183.344	201.517	197.096	202.938	201.146	258.673	318.846	303.668	314.928	305.065	279.14	302.841	337.3	347.002	335.343	299.264	90.2972
Cesarean Section	1.95653	1.9109	2.14477	2.3159	3.6792	3.25709	3.26849	4.04997	4.15264	5.12806	4.12983	5.33341	6.86213	7.17586	5.94375	7.34128	9.81119	10.4444	10.3017	9.87964	10.0793	9.53168	13.1881	16.8958	20.0673	18.1279	13.7357	3.29702
Child Morbidity	6850.89	6850.85	6648.45	6329.27	7152.2	7154.67	6530.05	6989.39	7242.48	7420.92	7259.47	7681.32	7981.58	7548.26	7739.31	8044.47	8609.52	9097.5	9755.37	10143.9	10029.3	8657.21	10270.9	9717.09	10114.5	10238	9064.25	2643.38
Institutional Deliveries	275.067	257.795	274.919	271.456	305.117	307.33	291.74	292.413	315.458	319.423	306.2	318.424	346.888	353.648	337.465	350.128	428.042	439.279	407.718	419.451	456.876	470.355	462.25	477.622	489.698	507.193	461.753	145.137
Major Surgeries	8.51063	9.9652	9.61154	9.5545	11.9731	11.7107	12.4922	13.3478	12.0415	20.6662	16.9072	12.6291	20.0787	17.7172	17.9168	20.9343	22.1721	21.6474	22.9707	18.242	18.9664	17.3065	21.8242	25.5547	26.0054	24.9444	24.5451	6.37727
PENTA3	772.842	776.835	779.904	716.371	730.511	756.522	679.63	715.087	699.652	727.979	691.141	727.939	759.437	775.591	793.16	782.071	821.065	784.764	761.725	830.534	785.848	755.268	866.858	875.186	791.649	824.516	708.853	217.968
PNCs	715.84	694.199	688.78	700.399	791.198	778.854	755.998	738.338	785.836	772.004	719.012	732.673	780.588	786.949	789.635	826.855	1035.25	1061.19	1010.53	1039.72	1103.01	1091.34	1115.57	1172.83	1185.41	1235.49	1091.66	340.231
TB Treated Cases	7.1017	6.97051	7.90599	8.21402	7.26712	6.9648	7.7862	8.64754	7.49529	7.7862	8.75591	8.81296	8.49352	7.72916	8.68176	9.09817	10.0565	9.71992	10.9748	12.7774	11.7335	11.5966	12.8059	11.0832	11.511	11.705	11.1117	3.83321
TT2+	2084.53	2299.47	1870.01	2129.06	2161.43	2163.92	1840.72	2050.48	1965.89	1950.7	1893.84	2107.59	2139.67	2064.19	2120.27	2179.74	2605.58	2606.45	2426.98	2627.2	2674.43	2373.57	2892.32	3130.39	2955.93	2808.52	2448.37	736.615
Number of children less than 12 months who received Measles vaccine	717.569	774.074	616.993	676.704	677.896	684.296	595.916	671.011	700.958	682.014	609.44	710.855	791.181	717.409	705.504	717.82	748.599	650.111	615.253	719.183	689.704	655.946	737.813	750.664	744.207	705.567	602.087	198.785
New measles cases registered in a specific year (per 100,000 population)	1897	2317	978	339	280	291	352	343	2026	3096	654	585	2175	3375	1130	428	262	319	291	225	424	689	507	549	2632	3551	1747	1400
No of under 5 years old children with moderate acute malnutrition	384.342	412.287	428.133	407.438	404.13	392.373	388.917	402.219	405.493	449.472	475.791	502.048	524.687	466.077	541.948	529.873	500.781	459.494	585.625	610.267	537.328	513.102	583.509	522.315	476.459	528.059	513.376	190.326
No of under 5 years old children with severe acute malnutrition	82.106	105.727	120.769	111.465	124.368	132.748	162.221	159.301	150.619	171.12	185.568	186.96	180.743	190.172	229.599	206.879	191.33	210.433	250.123	233.945	188.711	198.18	288.124	224.659	209.754	236.735	254.857	81.8835
Number of people accessing health facilities for mental health services	481.307	485.437	497.906	599.623	736.598	758.331	759.118	821.208	844.977	914.625	864.212	923.997	1028.45	988.62	1002.83	1012.17	1033.63	910.741	814.374	793.651	841.19	779.065	915.224	946.443	1016.71	908.693	822.748	240.739
Total Minor Surgeries	23.0905	25.4692	26.5073	26.9865	37.2996	35.1035	119.12	32.2229	35.0008	53.4425	61.9246	76.2877	71.422	94.2958	86.7834	84.1766	69.6423	77.5426	87.947	69.6594	58.9413	64.0237	80.4517	63.0825	72.1636	64.9991	60.0935	15.1959
TB Number of new smear (+) cases	8.15698	8.59049	7.52952	6.98762	8.93845	9.09246	8.04289	8.20261	9.53739	10.1192	8.71599	8.08282	9.29781	9.9709	10.1192	9.46323	11.5909	12.92	11.8077	11.6879	12.5777	10.7866	12.4123	10.9977	12.418	12.7317	10.6782	3.42251
New Patients/Clients	26407.8	26611.3	25262.5	24849.5	28130.9	28092.5	26217.3	27339.9	28739	28815.6	27796.4	29112.7	31901.6	30220.3	31105.7	31971.3	34735.9	32298	31498.5	31361.3	31861.4	27033.3	31838.9	29523.3	30823.2	30933.5	27570	7775.33
IPD- Admissions	168.998	163.316	179.767	154.777	207.849	199.156	259.472	174.217	205.214	227.466	257.686	226.604	264.315	227.055	227.112	216.405	250.676	236.13	253.02	202.578	247.299	211.465	245.428	227.705	265.592	249.29	221.567	63.4875
Sever malnutrition Admitted under 5	4.35229	6.0122	7.01044	5.56157	5.81256	7.21008	9.48035	10.0964	7.19867	9.59443	14.2376	9.12669	8.98979	7.79191	8.47071	7.52952	6.65107	7.65501	11.3285	9.10957	7.00473	6.62255	10.798	6.26319	7.11882	7.74057	9.12098	2.48132
All Injuries	15.2701	11.4141	15.1389	10.142	11.4996	13.8041	18.9436	21.4078	17.3806	23.467	29.5534	23.1875	27.9847	22.4174	17.9054	18.4473	15.9318	11.0547	15.5952	17.5461	16.7817	12.515	13.6387	12.9029	18.3789	19.2402	19.6224	2.5897
